# Supplementary material for: Unique Cyclized Thiolopyrrolones from the Marine-Derived Streptomyces sp. BTBU20218885
Source: Mar Drugs. 2022 Mar 18;20(3):214. doi: 10.3390/md20030214 (PMC8953990; doi:10.3390/md20030214)
Supplement: Supplementary file 1 [file marinedrugs-20-00214-s001.zip]

Archive with 1 entries (1 files):
- marinedrugs-1618619-supplementary.pdf
